# Supplementary material for: Baseline levels and longitudinal changes in plasma Aβ42/40 among Black and white individuals
Source: Nat Commun. 2024 Jul 2;15:5539. doi: 10.1038/s41467-024-49859-w (PMC11219932; doi:10.1038/s41467-024-49859-w)
Supplement: Supplementary file 4 — Source Data [file 41467_2024_49859_MOESM4_ESM.xlsx]

## Sheet: Fig1Plasma marker boxplots
Baseline Plasma summary by Race and CDR status underlying Figure 1 Boxplots
	White		Black
	impaired	normal	impaired	normal
	(N=520)	(N=1027)	(N=89)	(N=234)
plasma AB42/AB40
Mean (SD)	0.0964 (0.0105)	0.102 (0.0106)	0.0995 (0.0121)	0.107 (0.0119)
Median [Min, Max]	0.0948 [0.0749, 0.144]	0.102 [0.0641, 0.164]	0.0969 [0.0755, 0.132]	0.107 [0.0813, 0.153]
plasma AB42
Mean (SD)	43.2 (8.74)	44.4 (7.90)	43.8 (10.8)	47.1 (11.2)
Median [Min, Max]	41.9 [25.0, 75.8]	43.6 [6.78, 83.8]	40.9 [18.7, 78.4]	44.8 [27.3, 118]
plasma AB40
Mean (SD)	450 (85.3)	435 (77.3)	445 (115)	440 (97.5)
Median [Min, Max]	440 [261, 793]	426 [65.5, 994]	433 [158, 779]	424 [262, 989]

## Sheet: Fig2 correlation
marker.x	marker.y	white.N	white.spearman.cor	white.spearman.cor_pvalue	black.N	black.spearman.cor	black.spearman.cor_pvalue	spearman.w2b.cor_Fisher.diff.p	FDR_spearman.w2b.cor_Fisher.diff.p
AB42_AB40	CSF_AB42_AB40	1547	0.639237	1.142e-194	324	0.514152	1.18127e-24	0.00105853	0.00253127
AB42_AB40	CSF_AB42	1547	0.515812	1.20928e-111	324	0.224499	2.13911e-05	1.20985e-08	4.75299e-08
AB42_AB40	CSF_AB40	1547	-0.00909559	0.360392	324	-0.105776	0.0285692	0.0567631	0.0918226
AB42_AB40	CSF_tTau	1547	-0.40615	1.23544e-64	324	-0.34366	6.88856e-11	0.117802	0.175111
AB42_AB40	CSF_pTau	1547	-0.477057	8.35216e-93	324	-0.412427	1.96797e-15	0.0943382	0.144128
AB42_AB40	Centiloid_SUVR	1547	-0.57717	8.57885e-148	324	-0.364559	3.78444e-12	3.38914e-06	1.16502e-05
AB42_AB40	cognitiveComposite	1547	0.314381	9.79207e-38	324	0.216195	4.15035e-05	0.0423772	0.0751853
AB42_AB40	memoryComposite	1547	0.319081	6.84215e-39	324	0.210594	6.39663e-05	0.0284187	0.052101
plasma_ab42	CSF_AB42_AB40	1547	0.245566	3.40973e-23	324	0.250803	2.201e-06	0.463759	0.472348
plasma_ab42	CSF_AB42	1547	0.241272	1.99905e-22	324	0.086305	0.0605543	0.00463617	0.00910677
plasma_ab42	CSF_AB40	1547	0.0917626	0.00014967	324	-0.00791677	0.443602	0.0516374	0.0887518
plasma_ab42	CSF_tTau	1547	-0.114642	3.02522e-06	324	-0.0982144	0.0387528	0.393242	0.424084
plasma_ab42	CSF_pTau	1547	-0.139567	1.69355e-08	324	-0.106827	0.0273472	0.293909	0.359222
plasma_ab42	Centiloid_SUVR	1547	-0.230348	1.53328e-20	324	-0.0621987	0.132249	0.00248912	0.00547607
plasma_ab42	cognitiveComposite	1547	0.0210643	0.203887	324	-0.00720062	0.448674	0.322463	0.379217
plasma_ab42	memoryComposite	1547	0.079786	0.000839652	324	0.0107296	0.423775	0.129552	0.182702
plasma_ab40	CSF_AB42_AB40	1547	-0.125112	3.86575e-07	324	-0.0277611	0.309415	0.0550627	0.0917712
plasma_ab40	CSF_AB42	1547	-0.0611236	0.00809122	324	-0.033192	0.275954	0.324058	0.379217
plasma_ab40	CSF_AB40	1547	0.0939321	0.000107013	324	0.0604666	0.139034	0.291547	0.359222
plasma_ab40	CSF_tTau	1547	0.121545	7.94548e-07	324	0.0862579	0.0606562	0.280423	0.35868
plasma_ab40	CSF_pTau	1547	0.139646	1.66331e-08	324	0.120646	0.0149228	0.37635	0.422433
plasma_ab40	Centiloid_SUVR	1547	0.132542	8.07753e-08	324	0.117656	0.0170967	0.402635	0.425864
plasma_ab40	cognitiveComposite	1547	-0.176823	1.09472e-12	324	-0.136679	0.00686554	0.251105	0.328828
plasma_ab40	memoryComposite	1547	-0.116226	2.24096e-06	324	-0.09846	0.0383811	0.384761	0.423237

## Sheet: FigS1 partial correlation
marker.x	marker.y	white.N	white.spearman.cor	white.spearman.cor_pvalue	black.N	black.spearman.cor	black.spearman.cor_pvalue	spearman.w2b.cor_Fisher.diff.p	FDR_spearman.w2b.cor_Fisher.diff.p
AB42_AB40	CSF_AB42_AB40	831	0.486737	1.33417e-52	90	0.381981	0.000189925	0.137418	0.256135
AB42_AB40	CSF_AB42	831	0.317793	2.23767e-21	90	0.166416	0.0689654	0.0868392	0.191046
AB42_AB40	CSF_AB40	831	-0.0145726	0.338314	90	-0.102128	0.1827	0.229077	0.342788
AB42_AB40	CSF_tTau	831	-0.207258	8.79945e-10	90	-0.276734	0.00604563	0.266607	0.349441
AB42_AB40	CSF_pTau	831	-0.248051	2.08397e-13	90	-0.269161	0.00740069	0.424293	0.442283
AB42_AB40	Centiloid_SUVR	674	-0.344105	1.35096e-20	111	-0.158187	0.0562257	0.0322481	0.126689
AB42_AB40	cognitiveComposite	1219	0.0818011	0.00219774	272	0.0343523	0.289744	0.243068	0.342788
AB42_AB40	memoryComposite	1008	0.135276	8.71173e-06	234	0.0145548	0.414152	0.050734	0.146862
plasma_ab42	CSF_AB42_AB40	831	0.24713	2.56337e-13	90	0.308919	0.00239804	0.285906	0.349441
plasma_ab42	CSF_AB42	831	0.196048	6.5738e-09	90	0.102227	0.182466	0.208843	0.342788
plasma_ab42	CSF_AB40	831	0.044746	0.100026	90	-0.0485245	0.334	0.21544	0.342788
plasma_ab42	CSF_tTau	831	-0.156249	3.26442e-06	90	-0.0900605	0.212565	0.285223	0.349441
plasma_ab42	CSF_pTau	831	-0.158378	2.42727e-06	90	-0.177446	0.0566054	0.434242	0.442283
plasma_ab42	Centiloid_SUVR	674	-0.208652	2.53987e-08	111	-0.283986	0.00183344	0.228217	0.342788
plasma_ab42	cognitiveComposite	1219	-0.00121125	0.483217	272	-0.0435643	0.24106	0.267676	0.349441
plasma_ab42	memoryComposite	1008	0.014984	0.318134	234	-0.0116805	0.430916	0.35969	0.412145
plasma_ab40	CSF_AB42_AB40	831	0.0016015	0.481722	90	0.174054	0.0602094	0.0707206	0.169114
plasma_ab40	CSF_AB42	831	0.0423698	0.112513	90	-0.0207186	0.427396	0.29714	0.354665
plasma_ab40	CSF_AB40	831	0.0612636	0.0395911	90	-0.0694818	0.269397	0.134588	0.256135
plasma_ab40	CSF_tTau	831	-0.0543227	0.0598364	90	-0.0310738	0.391841	0.422084	0.442283
plasma_ab40	CSF_pTau	831	-0.0306736	0.189945	90	-0.121916	0.1396	0.219151	0.342788
plasma_ab40	Centiloid_SUVR	674	-0.00820422	0.416407	111	-0.194928	0.0247274	0.0395212	0.127863
plasma_ab40	cognitiveComposite	1219	-0.0582367	0.0214057	272	-0.0704399	0.127624	0.428879	0.442283
plasma_ab40	memoryComposite	1008	-0.0739593	0.00968359	234	-0.0358141	0.296724	0.303078	0.354665

## Sheet: FigS2 LME predicted line
marker	Variable	Estimate	Std. Error	df	t value	Pr(>|t|)
plasma AB42/AB40	Intercept: White in cdr normal	0.0993058	0.00246023	1.12751	40.3644	0.0101386
plasma AB42/AB40	Intercept: White in cdr impaired	0.09393	0.00258266	1.38481	36.3695	0.00494254
plasma AB42/AB40	Intercept: Blback in cdr normal	0.105987	0.00255131	1.3162	41.5423	0.00516788
plasma AB42/AB40	Intercept: Black in cdr impaired	0.100484	0.00329191	3.59647	30.5246	1.78568e-05
plasma AB42/AB40	Slope: White in cdr normal	-0.000466955	4.51066e-05	362.176	-10.3523	3.57549e-22
plasma AB42/AB40	Slope: White in cdr impaired	-0.000571742	0.000123884	474.728	-4.61515	5.06173e-06
plasma AB42/AB40	Slope: Blback in cdr normal	-0.000439747	0.000125424	554.838	-3.50609	0.000491529
plasma AB42/AB40	Slope: Black in cdr impaired	-0.000420726	0.0004024	1273.95	-1.04554	0.295972
plasma AB42	Intercept: White in cdr normal	42.8656	0.979653	0.299121	43.7559	0.225859
plasma AB42	Intercept: White in cdr impaired	42.4959	1.17994	0.64666	36.0152	0.061481
plasma AB42	Intercept: Blback in cdr normal	46.2854	1.13311	0.558922	40.8481	0.0795245
plasma AB42	Intercept: Black in cdr impaired	44.291	2.02482	5.54389	21.8741	1.3549e-06
plasma AB42	Slope: White in cdr normal	0.489832	0.0418784	386.865	11.6965	2.88123e-27
plasma AB42	Slope: White in cdr impaired	0.936304	0.11439	566.342	8.18522	1.8053e-15
plasma AB42	Slope: Blback in cdr normal	0.790578	0.11532	633.106	6.85553	1.69046e-11
plasma AB42	Slope: Black in cdr impaired	0.966308	0.362241	1119.49	2.66758	0.0077502
plasma AB40	Intercept: White in cdr normal	428.437	3.09668	901.093	138.354	0
plasma AB40	Intercept: White in cdr impaired	448.583	7.10175	950.908	63.1651	0
plasma AB40	Intercept: Blback in cdr normal	433.916	6.7061	911.948	64.7047	0
plasma AB40	Intercept: Black in cdr impaired	440.199	17.2159	945.112	25.5694	5.06219e-110
plasma AB40	Slope: White in cdr normal	7.41595	0.388797	367.776	19.0741	6.98244e-57
plasma AB40	Slope: White in cdr impaired	13.3334	1.05516	549.575	12.6363	2.59197e-32
plasma AB40	Slope: Blback in cdr normal	9.64193	1.06226	611.356	9.07678	1.52384e-18
plasma AB40	Slope: Black in cdr impaired	12.308	3.31857	1071.8	3.70884	0.000218886
